# Supplementary material for: Single beam echo-sounding dataset and digital elevation model of the southeastern part of the Baltic Sea (Russian sector)
Source: Data Brief. 2019 Jun 11;25:104123. doi: 10.1016/j.dib.2019.104123 (PMC6598838; doi:10.1016/j.dib.2019.104123)
Supplement: Multimedia component 1 [file mmc1.zip]

Archive with 6 entries (5 files):
- 3. Geo Tiff/
- 3. Geo Tiff/SE_Baltic_rusEEZ_DEM_50m_NatNei_F.prj
- 3. Geo Tiff/SE_Baltic_rusEEZ_DEM_50m_NatNei_F.tfw
- 3. Geo Tiff/SE_Baltic_rusEEZ_DEM_50m_NatNei_F.tif
- 3. Geo Tiff/SE_Baltic_rusEEZ_DEM_50m_NatNei_F.tif.aux.xml
- 3. Geo Tiff/SE_Baltic_rusEEZ_DEM_50m_NatNei_F.tif.ovr
