# Supplementary material for: Single beam echo-sounding dataset and digital elevation model of the southeastern part of the Baltic Sea (Russian sector)
Source: Data Brief. 2019 Jun 11;25:104123. doi: 10.1016/j.dib.2019.104123 (PMC6598838; doi:10.1016/j.dib.2019.104123)
Supplement: Multimedia component 1 [file mmc1.zip › 3. Geo Tiff/SE_Baltic_rusEEZ_DEM_50m_NatNei_F.prj]

Projection    UTM
Zone          34
Datum         WGS84
Spheroid      WGS84
Units         METERS
Zunits        METERS /* Baltic_depth - VCS# =   5612
Parameters    
