# Supplementary material for: Single beam echo-sounding dataset and digital elevation model of the southeastern part of the Baltic Sea (Russian sector)
Source: Data Brief. 2019 Jun 11;25:104123. doi: 10.1016/j.dib.2019.104123 (PMC6598838; doi:10.1016/j.dib.2019.104123)
Supplement: Multimedia component 1 [file mmc1.zip › 3. Geo Tiff/SE_Baltic_rusEEZ_DEM_50m_NatNei_F.tif.aux.xml]

<PAMDataset>
  <Metadata domain="Esri">
    <MDI key="PyramidResamplingType">NEAREST</MDI>
  </Metadata>
  <PAMRasterBand band="1">
    <Histograms>
      <HistItem>
        <HistMin>-0.210320457816124</HistMin>
        <HistMax>112.1816787719727</HistMax>
        <BucketCount>256</BucketCount>
        <IncludeOutOfRange>1</IncludeOutOfRange>
        <Approximate>0</Approximate>
        <HistCounts>2|1|17871|7988|4949|4586|4186|3872|3536|3234|3024|2858|2764|2899|3466|3506|3471|3499|3637|3681|3904|3893|3960|4066|4292|4311|4197|4246|4387|4432|4494|4962|5448|5631|5843|6287|6642|7301|8180|9017|9661|10816|9150|8605|9518|10499|10493|10431|10499|9891|10114|10480|12708|14943|14505|15594|17835|18630|18200|21561|25048|28630|26063|27915|26950|26776|24970|21304|20510|18980|18459|15029|12617|11061|10779|9414|8885|10025|9289|11912|12896|13286|15060|12841|11987|13338|13488|12922|13736|13344|13690|13558|14086|12659|11605|12005|13322|13776|15243|16720|16344|14421|22111|18182|15694|13590|14019|13412|13670|12549|11768|12654|12658|13703|13096|11249|10032|9484|9160|9056|9393|9112|8677|8905|9391|9726|9399|9245|9372|10073|10390|9504|9532|10377|11119|10954|10586|10121|10360|10710|11336|12699|13013|14289|14758|16919|19742|23424|19086|14209|14265|15039|12065|11216|11355|11549|12033|12523|14572|16788|14537|15147|19833|19713|19071|18501|17638|16791|19769|19043|21745|18193|17415|18484|16973|15332|15543|16342|17270|18896|25589|39766|43158|31010|30531|30871|31668|33074|32915|32974|35563|38738|47163|72407|48371|45955|43195|40493|39523|39065|34518|31355|29507|29908|38261|29280|26303|27806|31471|30041|27277|28570|27991|28718|30530|38572|30846|26048|25151|25774|30871|35896|39146|42578|39864|30287|29098|33090|25897|16053|13923|14974|14124|13403|13444|13929|13537|11869|11432|10541|9190|9929|8595|10226|8418|6302|1296|363|354|348|409|443|216|183|173|2</HistCounts>
      </HistItem>
    </Histograms>
    <Metadata>
      <MDI key="RepresentationType">ATHEMATIC</MDI>
      <MDI key="STATISTICS_COVARIANCES">784.3201154995879</MDI>
      <MDI key="STATISTICS_MAXIMUM">112.18167877197</MDI>
      <MDI key="STATISTICS_MEAN">66.428261060206</MDI>
      <MDI key="STATISTICS_MINIMUM">-0.21032045781612</MDI>
      <MDI key="STATISTICS_SKIPFACTORX">1</MDI>
      <MDI key="STATISTICS_SKIPFACTORY">1</MDI>
      <MDI key="STATISTICS_STDDEV">28.005715764815</MDI>
    </Metadata>
  </PAMRasterBand>
</PAMDataset>
