# Supplementary material for: Single beam echo-sounding dataset and digital elevation model of the southeastern part of the Baltic Sea (Russian sector)
Source: Data Brief. 2019 Jun 11;25:104123. doi: 10.1016/j.dib.2019.104123 (PMC6598838; doi:10.1016/j.dib.2019.104123)
Supplement: Multimedia component 2 [file mmc2.zip]

Archive with 3 entries (2 files):
- 4. DEM_XYZ/
- 4. DEM_XYZ/SE_Baltic_rusEEZ_DEM_50m_NatNei_F.txt
- 4. DEM_XYZ/SE_Baltic_rusEEZ_DEM_50m_NatNei_F.txt.xml
