# Supplementary material for: Single beam echo-sounding dataset and digital elevation model of the southeastern part of the Baltic Sea (Russian sector)
Source: Data Brief. 2019 Jun 11;25:104123. doi: 10.1016/j.dib.2019.104123 (PMC6598838; doi:10.1016/j.dib.2019.104123)
Supplement: Multimedia component 2 [file mmc2.zip › 4. DEM_XYZ/SE_Baltic_rusEEZ_DEM_50m_NatNei_F.txt.xml]

<?xml version="1.0" encoding="UTF-8"?>
<metadata xml:lang="ru"><Esri><CreaDate>20190602</CreaDate><CreaTime>22465400</CreaTime><ArcGISFormat>1.0</ArcGISFormat><SyncOnce>TRUE</SyncOnce><DataProperties><lineage><Process ToolSource="c:\program files (x86)\arcgis\desktop10.5\ArcToolbox\Toolboxes\3D Analyst Tools.tbx\FeatureClassZToASCII" Date="20190602" Time="224654">FeatureClassZToASCII SE_Baltic_rusEEZ_DEM_50m_Nat "C:\Users\Lenovo\Desktop\Gis_SE_Baltic\DEM. Разрешение 50 м\Filtered\XYZ" SE_Baltic_rusEEZ_DEM_50m_NatNei_F.txt XYZ SPACE AUTOMATIC 3 DECIMAL_POINT</Process></lineage></DataProperties></Esri></metadata>
