# Supplementary material for: Single beam echo-sounding dataset and digital elevation model of the southeastern part of the Baltic Sea (Russian sector)
Source: Data Brief. 2019 Jun 11;25:104123. doi: 10.1016/j.dib.2019.104123 (PMC6598838; doi:10.1016/j.dib.2019.104123)
Supplement: Multimedia component 3 [file mmc3.zip]

Archive with 4 entries (3 files):
- 5. DEM_ASCII/
- 5. DEM_ASCII/schema.ini
- 5. DEM_ASCII/se_baltic_ruseez_dem_50m_natnei_f.txt
- 5. DEM_ASCII/se_baltic_ruseez_dem_50m_natnei_f.txt.xml
