# Supplementary material for: Single beam echo-sounding dataset and digital elevation model of the southeastern part of the Baltic Sea (Russian sector)
Source: Data Brief. 2019 Jun 11;25:104123. doi: 10.1016/j.dib.2019.104123 (PMC6598838; doi:10.1016/j.dib.2019.104123)
Supplement: Multimedia component 3 [file mmc3.zip › 5. DEM_ASCII/schema.ini]

[se_baltic_ruseez_dem_50m_natnei_f.txt]
Col332=Field332 Double
Col333=Field333 Double
Col334=Field334 Double
Col335=Field335 Double
Col336=Field336 Double
Col337=Field337 Double
Col338=Field338 Double
Col339=Field339 Double
Col340=Field340 Double
Col341=Field341 Double
Col342=Field342 Double
Col343=Field343 Double
Col344=Field344 Double
Col345=Field345 Double
Col346=Field346 Double
Col347=Field347 Double
Col348=Field348 Double
Col349=Field349 Double
Col350=Field350 Double
Col351=Field351 Double
Col352=Field352 Double
Col353=Field353 Double
Col354=Field354 Double
Col355=Field355 Double
Col356=Field356 Double
Col357=Field357 Double
Col358=Field358 Double
Col359=Field359 Double
Col360=Field360 Double
Col361=Field361 Double
Col362=Field362 Double
Col363=Field363 Double
Col364=Field364 Double
Col365=Field365 Double
Col366=Field366 Double
Col367=Field367 Double
Col368=Field368 Double
Col369=Field369 Double
Col370=Field370 Double
Col371=Field371 Double
Col372=Field372 Double
Col373=Field373 Double
Col374=Field374 Double
Col375=Field375 Double
Col376=Field376 Double
Col377=Field377 Double
Col378=Field378 Double
Col379=Field379 Double
Col380=Field380 Double
Col381=Field381 Double
Col382=Field382 Double
Col383=Field383 Double
Col384=Field384 Double
Col385=Field385 Double
Col386=Field386 Double
Col387=Field387 Double
Col388=Field388 Double
Col389=Field389 Double
Col390=Field390 Double
Col391=Field391 Double
Col392=Field392 Double
Col393=Field393 Double
Col394=Field394 Double
Col395=Field395 Double
Col396=Field396 Double
Col397=Field397 Double
Col398=Field398 Double
Col399=Field399 Double
Col400=Field400 Double
Col401=Field401 Double
Col402=Field402 Double
Col403=Field403 Double
Col404=Field404 Double
Col405=Field405 Double
Col406=Field406 Double
Col407=Field407 Double
Col408=Field408 Double
Col409=Field409 Double
Col410=Field410 Double
Col411=Field411 Double
Col412=Field412 Double
Col413=Field413 Double
Col414=Field414 Double
Col415=Field415 Double
Col416=Field416 Double
Col417=Field417 Double
Col418=Field418 Double
Col419=Field419 Double
Col420=Field420 Double
Col421=Field421 Double
Col422=Field422 Double
Col423=Field423 Double
Col424=Field424 Double
Col425=Field425 Double
Col426=Field426 Double
Col427=Field427 Double
Col428=Field428 Double
Col429=Field429 Double
Col430=Field430 Double
Col431=Field431 Double
Col432=Field432 Double
Col433=Field433 Double
Col434=Field434 Double
Col435=Field435 Double
Col436=Field436 Double
Col437=Field437 Double
Col438=Field438 Double
Col439=Field439 Double
Col440=Field440 Double
Col441=Field441 Double
Col442=Field442 Double
Col443=Field443 Double
Col444=Field444 Double
Col445=Field445 Double
Col446=Field446 Double
Col447=Field447 Double
Col448=Field448 Double
Col449=Field449 Double
Col450=Field450 Double
Col451=Field451 Double
Col452=Field452 Double
Col453=Field453 Double
Col454=Field454 Double
Col455=Field455 Double
Col456=Field456 Double
Col457=Field457 Double
Col458=Field458 Double
Col459=Field459 Double
Col460=Field460 Double
Col461=Field461 Double
Col462=Field462 Double
Col463=Field463 Double
Col464=Field464 Double
Col465=Field465 Double
Col466=Field466 Double
Col467=Field467 Double
Col468=Field468 Double
Col469=Field469 Double
Col470=Field470 Double
Col471=Field471 Double
Col472=Field472 Double
Col473=Field473 Double
Col474=Field474 Double
Col475=Field475 Double
Col476=Field476 Double
Col477=Field477 Double
Col478=Field478 Double
Col479=Field479 Double
Col480=Field480 Double
Col481=Field481 Double
Col482=Field482 Double
Col483=Field483 Double
Col484=Field484 Double
Col485=Field485 Double
Col486=Field486 Double
Col487=Field487 Double
Col488=Field488 Double
Col489=Field489 Double
Col490=Field490 Double
Col491=Field491 Double
Col492=Field492 Double
Col493=Field493 Double
Col494=Field494 Double
Col495=Field495 Double
Col496=Field496 Double
Col497=Field497 Double
Col498=Field498 Double
Col499=Field499 Double
Col500=Field500 Double
Col501=Field501 Double
Col502=Field502 Double
Col503=Field503 Double
Col504=Field504 Double
Col505=Field505 Double
Col506=Field506 Double
Col507=Field507 Double
Col508=Field508 Double
Col509=Field509 Double
Col510=Field510 Double
Col511=Field511 Double
Col512=Field512 Double
Col513=Field513 Double
Col514=Field514 Double
Col515=Field515 Double
Col516=Field516 Double
Col517=Field517 Double
Col518=Field518 Double
Col519=Field519 Double
Col520=Field520 Double
Col521=Field521 Double
Col522=Field522 Double
Col523=Field523 Double
Col524=Field524 Double
Col525=Field525 Double
Col526=Field526 Double
Col527=Field527 Double
Col528=Field528 Double
Col529=Field529 Double
Col530=Field530 Double
Col531=Field531 Double
Col532=Field532 Double
Col533=Field533 Double
Col534=Field534 Double
Col535=Field535 Double
Col536=Field536 Double
Col537=Field537 Double
Col538=Field538 Double
Col539=Field539 Double
Col540=Field540 Double
Col541=Field541 Double
Col542=Field542 Double
Col543=Field543 Double
Col544=Field544 Double
Col545=Field545 Double
Col546=Field546 Double
Col547=Field547 Double
Col548=Field548 Double
Col549=Field549 Double
Col550=Field550 Double
Col551=Field551 Double
Col552=Field552 Double
Col553=Field553 Double
Col554=Field554 Double
Col555=Field555 Double
Col556=Field556 Double
Col557=Field557 Double
Col558=Field558 Double
Col559=Field559 Double
Col560=Field560 Double
Col561=Field561 Double
Col562=Field562 Double
Col563=Field563 Double
Col564=Field564 Double
Col565=Field565 Double
Col566=Field566 Double
Col567=Field567 Double
Col568=Field568 Double
Col569=Field569 Double
Col570=Field570 Double
Col571=Field571 Double
Col572=Field572 Double
Col573=Field573 Double
Col574=Field574 Double
Col575=Field575 Double
Col576=Field576 Double
Col577=Field577 Double
Col578=Field578 Double
Col579=Field579 Double
Col580=Field580 Double
Col581=Field581 Double
Col582=Field582 Double
Col583=Field583 Double
Col584=Field584 Double
Col585=Field585 Double
Col586=Field586 Double
Col587=Field587 Double
Col588=Field588 Double
Col589=Field589 Double
Col590=Field590 Double
Col591=Field591 Double
Col592=Field592 Double
Col593=Field593 Double
Col594=Field594 Double
Col595=Field595 Double
Col596=Field596 Double
Col597=Field597 Double
Col598=Field598 Double
Col599=Field599 Double
Col600=Field600 Double
Col601=Field601 Double
Col602=Field602 Double
Col603=Field603 Double
Col604=Field604 Double
Col605=Field605 Double
Col606=Field606 Double
Col607=Field607 Double
Col608=Field608 Double
Col609=Field609 Double
Col610=Field610 Double
Col611=Field611 Double
Col612=Field612 Double
Col613=Field613 Double
Col614=Field614 Double
Col615=Field615 Double
Col616=Field616 Double
Col617=Field617 Double
Col618=Field618 Double
Col619=Field619 Double
Col620=Field620 Double
Col621=Field621 Double
Col622=Field622 Double
Col623=Field623 Double
Col624=Field624 Double
Col625=Field625 Double
Col626=Field626 Double
Col627=Field627 Double
Col628=Field628 Double
Col629=Field629 Double
Col630=Field630 Double
Col631=Field631 Double
Col632=Field632 Double
Col633=Field633 Double
Col634=Field634 Double
Col635=Field635 Double
Col636=Field636 Double
Col637=Field637 Double
Col638=Field638 Double
Col639=Field639 Double
Col640=Field640 Double
Col641=Field641 Double
Col642=Field642 Double
Col643=Field643 Double
Col644=Field644 Double
Col645=Field645 Double
Col646=Field646 Double
Col647=Field647 Double
Col648=Field648 Double
Col649=Field649 Double
Col650=Field650 Double
Col651=Field651 Double
Col652=Field652 Double
Col653=Field653 Double
Col654=Field654 Double
Col655=Field655 Double
Col656=Field656 Double
Col657=Field657 Double
Col658=Field658 Double
Col659=Field659 Double
Col660=Field660 Double
Col661=Field661 Double
Col662=Field662 Double
Col663=Field663 Double
Col664=Field664 Double
Col665=Field665 Double
Col666=Field666 Double
Col667=Field667 Double
Col668=Field668 Double
Col669=Field669 Double
Col670=Field670 Double
Col671=Field671 Double
Col672=Field672 Double
Col673=Field673 Double
Col674=Field674 Double
Col675=Field675 Double
Col676=Field676 Double
Col677=Field677 Double
Col678=Field678 Double
Col679=Field679 Double
Col680=Field680 Double
Col681=Field681 Double
Col682=Field682 Double
Col683=Field683 Double
Col684=Field684 Double
Col685=Field685 Double
Col686=Field686 Double
Col687=Field687 Double
Col688=Field688 Double
Col689=Field689 Double
Col690=Field690 Double
Col691=Field691 Double
Col692=Field692 Double
Col693=Field693 Double
Col694=Field694 Double
Col695=Field695 Double
Col696=Field696 Double
Col697=Field697 Double
Col698=Field698 Double
Col699=Field699 Double
Col700=Field700 Double
Col701=Field701 Double
Col702=Field702 Double
Col703=Field703 Double
Col704=Field704 Double
Col705=Field705 Double
Col706=Field706 Double
Col707=Field707 Double
Col708=Field708 Double
Col709=Field709 Double
Col710=Field710 Double
Col711=Field711 Double
Col712=Field712 Double
Col713=Field713 Double
Col714=Field714 Double
Col715=Field715 Double
Col716=Field716 Double
Col717=Field717 Double
Col718=Field718 Double
Col719=Field719 Double
Col720=Field720 Double
Col721=Field721 Double
Col722=Field722 Double
Col723=Field723 Double
Col724=Field724 Double
Col725=Field725 Double
Col726=Field726 Double
Col727=Field727 Double
Col728=Field728 Double
Col729=Field729 Double
Col730=Field730 Double
Col731=Field731 Double
Col732=Field732 Double
Col733=Field733 Double
Col734=Field734 Double
Col735=Field735 Double
Col736=Field736 Double
Col737=Field737 Double
Col738=Field738 Double
Col739=Field739 Double
Col740=Field740 Double
Col741=Field741 Double
Col742=Field742 Double
Col743=Field743 Double
Col744=Field744 Double
Col745=Field745 Double
Col746=Field746 Double
Col747=Field747 Double
Col748=Field748 Double
Col749=Field749 Double
Col750=Field750 Double
Col751=Field751 Double
Col752=Field752 Double
Col753=Field753 Double
Col754=Field754 Double
Col755=Field755 Double
Col756=Field756 Double
Col757=Field757 Double
Col758=Field758 Double
Col759=Field759 Double
Col760=Field760 Double
Col761=Field761 Double
Col762=Field762 Double
Col763=Field763 Double
Col764=Field764 Double
Col765=Field765 Double
Col766=Field766 Double
Col767=Field767 Double
Col768=Field768 Double
Col769=Field769 Double
Col770=Field770 Double
Col771=Field771 Double
Col772=Field772 Double
Col773=Field773 Double
Col774=Field774 Double
Col775=Field775 Double
Col776=Field776 Double
Col777=Field777 Double
Col778=Field778 Double
Col779=Field779 Double
Col780=Field780 Double
Col781=Field781 Double
Col782=Field782 Double
Col783=Field783 Double
Col784=Field784 Double
Col785=Field785 Double
Col786=Field786 Double
Col787=Field787 Double
Col788=Field788 Double
Col789=Field789 Double
Col790=Field790 Double
Col791=Field791 Double
Col792=Field792 Double
Col793=Field793 Double
Col794=Field794 Double
Col795=Field795 Double
Col796=Field796 Double
Col797=Field797 Double
Col798=Field798 Double
Col799=Field799 Double
Col800=Field800 Double
Col801=Field801 Double
Col802=Field802 Double
Col803=Field803 Double
Col804=Field804 Double
Col805=Field805 Double
Col806=Field806 Double
Col807=Field807 Double
Col808=Field808 Double
Col809=Field809 Double
Col810=Field810 Double
Col811=Field811 Double
Col812=Field812 Double
Col813=Field813 Double
Col814=Field814 Double
Col815=Field815 Double
Col816=Field816 Double
Col817=Field817 Double
Col818=Field818 Double
Col819=Field819 Double
Col820=Field820 Double
Col821=Field821 Double
Col822=Field822 Double
Col823=Field823 Double
Col824=Field824 Double
Col825=Field825 Double
Col826=Field826 Double
Col827=Field827 Double
Col828=Field828 Double
Col829=Field829 Double
Col830=Field830 Double
Col831=Field831 Double
Col832=Field832 Double
Col833=Field833 Double
Col834=Field834 Double
Col835=Field835 Double
Col836=Field836 Double
Col837=Field837 Double
Col838=Field838 Double
Col839=Field839 Double
Col840=Field840 Double
Col841=Field841 Double
Col842=Field842 Double
Col843=Field843 Double
Col844=Field844 Double
Col845=Field845 Double
Col846=Field846 Double
Col847=Field847 Double
Col848=Field848 Double
Col849=Field849 Double
Col850=Field850 Double
Col851=Field851 Double
Col852=Field852 Double
Col853=Field853 Double
Col854=Field854 Double
Col855=Field855 Double
Col856=Field856 Double
Col857=Field857 Double
Col858=Field858 Double
Col859=Field859 Double
Col860=Field860 Double
Col861=Field861 Double
Col862=Field862 Double
Col863=Field863 Double
Col864=Field864 Double
Col865=Field865 Double
Col866=Field866 Double
Col867=Field867 Double
Col868=Field868 Double
Col869=Field869 Double
Col870=Field870 Double
Col871=Field871 Double
Col872=Field872 Double
Col873=Field873 Double
Col874=Field874 Double
Col875=Field875 Double
Col876=Field876 Double
Col877=Field877 Double
Col878=Field878 Double
Col879=Field879 Double
Col880=Field880 Double
Col881=Field881 Double
Col882=Field882 Double
Col883=Field883 Double
Col884=Field884 Double
Col885=Field885 Double
Col886=Field886 Double
Col887=Field887 Double
Col888=Field888 Double
Col889=Field889 Double
Col890=Field890 Double
Col891=Field891 Double
Col892=Field892 Double
Col893=Field893 Double
Col894=Field894 Double
Col895=Field895 Double
Col896=Field896 Double
Col897=Field897 Double
Col898=Field898 Double
Col899=Field899 Double
Col900=Field900 Double
Col901=Field901 Double
Col902=Field902 Double
Col903=Field903 Double
Col904=Field904 Double
Col905=Field905 Double
Col906=Field906 Double
Col907=Field907 Double
Col908=Field908 Double
Col909=Field909 Double
Col910=Field910 Double
Col911=Field911 Double
Col912=Field912 Double
Col913=Field913 Double
Col914=Field914 Double
Col915=Field915 Double
Col916=Field916 Double
Col917=Field917 Double
Col918=Field918 Double
Col919=Field919 Double
Col920=Field920 Double
Col921=Field921 Double
Col922=Field922 Double
Col923=Field923 Double
Col924=Field924 Double
Col925=Field925 Double
Col926=Field926 Double
Col927=Field927 Double
Col928=Field928 Double
Col929=Field929 Double
Col930=Field930 Double
Col931=Field931 Double
Col932=Field932 Double
Col933=Field933 Double
Col934=Field934 Double
Col935=Field935 Double
Col936=Field936 Double
Col937=Field937 Double
Col938=Field938 Double
Col939=Field939 Double
Col940=Field940 Double
Col941=Field941 Double
Col942=Field942 Double
Col943=Field943 Double
Col944=Field944 Double
Col945=Field945 Double
Col946=Field946 Double
Col947=Field947 Double
Col948=Field948 Double
Col949=Field949 Double
Col950=Field950 Double
Col951=Field951 Double
Col952=Field952 Double
Col953=Field953 Double
Col954=Field954 Double
Col955=Field955 Double
Col956=Field956 Double
Col957=Field957 Double
Col958=Field958 Double
Col959=Field959 Double
Col960=Field960 Double
Col961=Field961 Double
Col962=Field962 Double
Col963=Field963 Double
Col964=Field964 Double
Col965=Field965 Double
Col966=Field966 Double
Col967=Field967 Double
Col968=Field968 Double
Col969=Field969 Double
Col970=Field970 Double
Col971=Field971 Double
Col972=Field972 Double
Col973=Field973 Double
Col974=Field974 Double
Col975=Field975 Double
Col976=Field976 Double
Col977=Field977 Double
Col978=Field978 Double
Col979=Field979 Double
Col980=Field980 Double
Col981=Field981 Double
Col982=Field982 Double
Col983=Field983 Double
Col984=Field984 Double
Col985=Field985 Double
Col986=Field986 Double
Col987=Field987 Double
Col988=Field988 Double
Col989=Field989 Double
Col990=Field990 Double
Col991=Field991 Double
Col992=Field992 Double
Col993=Field993 Double
Col994=Field994 Double
Col995=Field995 Double
Col996=Field996 Double
Col997=Field997 Double
Col998=Field998 Double
Col999=Field999 Double
Col1000=Field1000 Double
Col1001=Field1001 Double
Col1002=Field1002 Double
Col1003=Field1003 Double
Col1004=Field1004 Double
Col1005=Field1005 Double
Col1006=Field1006 Double
Col1007=Field1007 Double
Col1008=Field1008 Double
Col1009=Field1009 Double
Col1010=Field1010 Double
Col1011=Field1011 Double
Col1012=Field1012 Double
Col1013=Field1013 Double
Col1014=Field1014 Double
Col1015=Field1015 Double
Col1016=Field1016 Double
Col1017=Field1017 Double
Col1018=Field1018 Double
Col1019=Field1019 Double
Col1020=Field1020 Double
Col1021=Field1021 Double
Col1022=Field1022 Double
Col1023=Field1023 Double
Col1024=Field1024 Double
Col1025=Field1025 Double
Col1026=Field1026 Double
Col1027=Field1027 Double
Col1028=Field1028 Double
Col1029=Field1029 Double
Col1030=Field1030 Double
Col1031=Field1031 Double
Col1032=Field1032 Double
Col1033=Field1033 Double
Col1034=Field1034 Double
Col1035=Field1035 Double
Col1036=Field1036 Double
Col1037=Field1037 Double
Col1038=Field1038 Double
Col1039=Field1039 Double
Col1040=Field1040 Double
Col1041=Field1041 Double
Col1042=Field1042 Double
Col1043=Field1043 Double
Col1044=Field1044 Double
Col1045=Field1045 Double
Col1046=Field1046 Double
Col1047=Field1047 Double
Col1048=Field1048 Double
Col1049=Field1049 Double
Col1050=Field1050 Double
Col1051=Field1051 Double
Col1052=Field1052 Double
Col1053=Field1053 Double
Col1054=Field1054 Double
Col1055=Field1055 Double
Col1056=Field1056 Double
Col1057=Field1057 Double
Col1058=Field1058 Double
Col1059=Field1059 Double
Col1060=Field1060 Double
Col1061=Field1061 Double
Col1062=Field1062 Double
Col1063=Field1063 Double
Col1064=Field1064 Double
Col1065=Field1065 Double
Col1066=Field1066 Double
Col1067=Field1067 Double
Col1068=Field1068 Double
Col1069=Field1069 Double
Col1070=Field1070 Double
Col1071=Field1071 Double
Col1072=Field1072 Double
Col1073=Field1073 Double
Col1074=Field1074 Double
Col1075=Field1075 Double
Col1076=Field1076 Double
Col1077=Field1077 Double
Col1078=Field1078 Double
Col1079=Field1079 Double
Col1080=Field1080 Double
Col1081=Field1081 Double
Col1082=Field1082 Double
Col1083=Field1083 Double
Col1084=Field1084 Double
Col1085=Field1085 Double
Col1086=Field1086 Double
Col1087=Field1087 Double
Col1088=Field1088 Double
Col1089=Field1089 Double
Col1090=Field1090 Double
Col1091=Field1091 Double
Col1092=Field1092 Double
Col1093=Field1093 Double
Col1094=Field1094 Double
Col1095=Field1095 Double
Col1096=Field1096 Double
Col1097=Field1097 Double
Col1098=Field1098 Double
Col1099=Field1099 Double
Col1100=Field1100 Double
Col1101=Field1101 Double
Col1102=Field1102 Double
Col1103=Field1103 Double
Col1104=Field1104 Double
Col1105=Field1105 Double
Col1106=Field1106 Double
Col1107=Field1107 Double
Col1108=Field1108 Double
Col1109=Field1109 Double
Col1110=Field1110 Double
Col1111=Field1111 Double
Col1112=Field1112 Double
Col1113=Field1113 Double
Col1114=Field1114 Double
Col1115=Field1115 Double
Col1116=Field1116 Double
Col1117=Field1117 Double
Col1118=Field1118 Double
Col1119=Field1119 Double
Col1120=Field1120 Double
Col1121=Field1121 Double
Col1122=Field1122 Double
Col1123=Field1123 Double
Col1124=Field1124 Double
Col1125=Field1125 Double
Col1126=Field1126 Double
Col1127=Field1127 Double
Col1128=Field1128 Double
Col1129=Field1129 Double
Col1130=Field1130 Double
Col1131=Field1131 Double
Col1132=Field1132 Double
Col1133=Field1133 Double
Col1134=Field1134 Double
Col1135=Field1135 Double
Col1136=Field1136 Double
Col1137=Field1137 Double
Col1138=Field1138 Double
Col1139=Field1139 Double
Col1140=Field1140 Double
Col1141=Field1141 Double
Col1142=Field1142 Double
Col1143=Field1143 Double
Col1144=Field1144 Double
Col1145=Field1145 Double
Col1146=Field1146 Double
Col1147=Field1147 Double
Col1148=Field1148 Double
Col1149=Field1149 Double
Col1150=Field1150 Double
Col1151=Field1151 Double
Col1152=Field1152 Double
Col1153=Field1153 Double
Col1154=Field1154 Double
Col1155=Field1155 Double
Col1156=Field1156 Double
Col1157=Field1157 Double
Col1158=Field1158 Double
Col1159=Field1159 Double
Col1160=Field1160 Double
Col1161=Field1161 Double
Col1162=Field1162 Double
Col1163=Field1163 Double
Col1164=Field1164 Double
Col1165=Field1165 Double
Col1166=Field1166 Double
Col1167=Field1167 Double
Col1168=Field1168 Double
Col1169=Field1169 Double
Col1170=Field1170 Double
Col1171=Field1171 Double
Col1172=Field1172 Double
Col1173=Field1173 Double
Col1174=Field1174 Double
Col1175=Field1175 Double
Col1176=Field1176 Double
Col1177=Field1177 Double
Col1178=Field1178 Double
Col1179=Field1179 Double
Col1180=Field1180 Double
Col1181=Field1181 Double
Col1182=Field1182 Double
Col1183=Field1183 Double
Col1184=Field1184 Double
Col1185=Field1185 Double
Col1186=Field1186 Double
Col1187=Field1187 Double
Col1188=Field1188 Double
Col1189=Field1189 Double
Col1190=Field1190 Double
Col1191=Field1191 Double
Col1192=Field1192 Double
Col1193=Field1193 Double
Col1194=Field1194 Double
Col1195=Field1195 Double
Col1196=Field1196 Double
Col1197=Field1197 Double
Col1198=Field1198 Double
Col1199=Field1199 Double
Col1200=Field1200 Double
Col1201=Field1201 Double
Col1202=Field1202 Double
Col1203=Field1203 Double
Col1204=Field1204 Double
Col1205=Field1205 Double
Col1206=Field1206 Double
Col1207=Field1207 Double
Col1208=Field1208 Double
Col1209=Field1209 Double
Col1210=Field1210 Double
Col1211=Field1211 Double
Col1212=Field1212 Double
Col1213=Field1213 Double
Col1214=Field1214 Double
Col1215=Field1215 Double
Col1216=Field1216 Double
Col1217=Field1217 Double
Col1218=Field1218 Double
Col1219=Field1219 Double
Col1220=Field1220 Double
Col1221=Field1221 Double
Col1222=Field1222 Double
Col1223=Field1223 Double
Col1224=Field1224 Double
Col1225=Field1225 Double
Col1226=Field1226 Double
Col1227=Field1227 Double
Col1228=Field1228 Double
Col1229=Field1229 Double
Col1230=Field1230 Double
Col1231=Field1231 Double
Col1232=Field1232 Double
Col1233=Field1233 Double
Col1234=Field1234 Double
Col1235=Field1235 Double
Col1236=Field1236 Double
Col1237=Field1237 Double
Col1238=Field1238 Double
Col1239=Field1239 Double
Col1240=Field1240 Double
Col1241=Field1241 Double
Col1242=Field1242 Double
Col1243=Field1243 Double
Col1244=Field1244 Double
Col1245=Field1245 Double
Col1246=Field1246 Double
Col1247=Field1247 Double
Col1248=Field1248 Double
Col1249=Field1249 Double
Col1250=Field1250 Double
Col1251=Field1251 Double
Col1252=Field1252 Double
Col1253=Field1253 Double
Col1254=Field1254 Double
Col1255=Field1255 Double
Col1256=Field1256 Double
Col1257=Field1257 Double
Col1258=Field1258 Double
Col1259=Field1259 Double
Col1260=Field1260 Double
Col1261=Field1261 Double
Col1262=Field1262 Double
Col1263=Field1263 Double
Col1264=Field1264 Double
Col1265=Field1265 Double
Col1266=Field1266 Double
Col1267=Field1267 Double
Col1268=Field1268 Double
Col1269=Field1269 Double
Col1270=Field1270 Double
Col1271=Field1271 Double
Col1272=Field1272 Double
Col1273=Field1273 Double
Col1274=Field1274 Double
Col1275=Field1275 Double
Col1276=Field1276 Double
Col1277=Field1277 Double
Col1278=Field1278 Double
Col1279=Field1279 Double
Col1280=Field1280 Double
Col1281=Field1281 Double
Col1282=Field1282 Double
Col1283=Field1283 Double
Col1284=Field1284 Double
Col1285=Field1285 Double
Col1286=Field1286 Double
Col1287=Field1287 Double
Col1288=Field1288 Double
Col1289=Field1289 Double
Col1290=Field1290 Double
Col1291=Field1291 Double
Col1292=Field1292 Double
Col1293=Field1293 Double
Col1294=Field1294 Double
Col1295=Field1295 Double
Col1296=Field1296 Double
Col1297=Field1297 Double
Col1298=Field1298 Double
Col1299=Field1299 Double
Col1300=Field1300 Double
Col1301=Field1301 Double
Col1302=Field1302 Double
Col1303=Field1303 Double
Col1304=Field1304 Double
Col1305=Field1305 Double
Col1306=Field1306 Double
Col1307=Field1307 Double
Col1308=Field1308 Double
Col1309=Field1309 Double
Col1310=Field1310 Double
Col1311=Field1311 Double
Col1312=Field1312 Double
Col1313=Field1313 Double
Col1314=Field1314 Double
Col1315=Field1315 Double
Col1316=Field1316 Double
Col1317=Field1317 Double
Col1318=Field1318 Double
Col1319=Field1319 Double
Col1320=Field1320 Double
Col1321=Field1321 Double
Col1322=Field1322 Double
Col1323=Field1323 Double
Col1324=Field1324 Double
Col1325=Field1325 Double
Col1326=Field1326 Double
Col1327=Field1327 Double
Col1328=Field1328 Double
Col1329=Field1329 Double
Col1330=Field1330 Double
Col1331=Field1331 Double
Col1332=Field1332 Double
Col1333=Field1333 Double
Col1334=Field1334 Double
Col1335=Field1335 Double
Col1336=Field1336 Double
Col1337=Field1337 Double
Col1338=Field1338 Double
Col1339=Field1339 Double
Col1340=Field1340 Double
Col1341=Field1341 Double
Col1342=Field1342 Double
Col1343=Field1343 Double
Col1344=Field1344 Double
Col1345=Field1345 Double
Col1346=Field1346 Double
Col1347=Field1347 Double
Col1348=Field1348 Double
Col1349=Field1349 Double
Col1350=Field1350 Double
Col1351=Field1351 Double
Col1352=Field1352 Double
Col1353=Field1353 Double
Col1354=Field1354 Double
Col1355=Field1355 Double
Col1356=Field1356 Double
Col1357=Field1357 Double
Col1358=Field1358 Double
Col1359=Field1359 Double
Col1360=Field1360 Double
Col1361=Field1361 Double
Col1362=Field1362 Double
Col1363=Field1363 Double
Col1364=Field1364 Double
Col1365=Field1365 Double
Col1366=Field1366 Double
Col1367=Field1367 Double
Col1368=Field1368 Double
Col1369=Field1369 Double
Col1370=Field1370 Double
Col1371=Field1371 Double
Col1372=Field1372 Double
Col1373=Field1373 Double
Col1374=Field1374 Double
Col1375=Field1375 Double
Col1376=Field1376 Double
Col1377=Field1377 Double
Col1378=Field1378 Double
Col1379=Field1379 Double
Col1380=Field1380 Double
Col1381=Field1381 Double
Col1382=Field1382 Double
Col1383=Field1383 Double
Col1384=Field1384 Double
Col1385=Field1385 Double
Col1386=Field1386 Double
Col1387=Field1387 Double
Col1388=Field1388 Double
Col1389=Field1389 Double
Col1390=Field1390 Double
Col1391=Field1391 Double
Col1392=Field1392 Double
Col1393=Field1393 Double
Col1394=Field1394 Double
Col1395=Field1395 Double
Col1396=Field1396 Double
Col1397=Field1397 Double
Col1398=Field1398 Double
Col1399=Field1399 Double
Col1400=Field1400 Double
Col1401=Field1401 Double
Col1402=Field1402 Double
Col1403=Field1403 Double
Col1404=Field1404 Double
Col1405=Field1405 Double
Col1406=Field1406 Double
Col1407=Field1407 Double
Col1408=Field1408 Double
Col1409=Field1409 Double
Col1410=Field1410 Double
Col1411=Field1411 Double
Col1412=Field1412 Double
Col1413=Field1413 Double
Col1414=Field1414 Double
Col1415=Field1415 Double
Col1416=Field1416 Double
Col1417=Field1417 Double
Col1418=Field1418 Double
Col1419=Field1419 Double
Col1420=Field1420 Double
Col1421=Field1421 Double
Col1422=Field1422 Double
Col1423=Field1423 Double
Col1424=Field1424 Double
Col1425=Field1425 Double
Col1426=Field1426 Double
Col1427=Field1427 Double
Col1428=Field1428 Double
Col1429=Field1429 Double
Col1430=Field1430 Double
