# Supplementary material for: Single beam echo-sounding dataset and digital elevation model of the southeastern part of the Baltic Sea (Russian sector)
Source: Data Brief. 2019 Jun 11;25:104123. doi: 10.1016/j.dib.2019.104123 (PMC6598838; doi:10.1016/j.dib.2019.104123)
Supplement: Multimedia component 3 [file mmc3.zip › 5. DEM_ASCII/se_baltic_ruseez_dem_50m_natnei_f.txt.xml]

<?xml version="1.0" encoding="UTF-8"?>
<metadata xml:lang="ru"><Esri><CreaDate>20190602</CreaDate><CreaTime>22343200</CreaTime><ArcGISFormat>1.0</ArcGISFormat><SyncOnce>TRUE</SyncOnce><DataProperties><lineage><Process ToolSource="c:\program files (x86)\arcgis\desktop10.5\ArcToolbox\Toolboxes\Conversion Tools.tbx\RasterToASCII" Date="20190602" Time="223432">RasterToASCII SE_Baltic_rusEEZ_DEM_50m_NatNei_F.tif "C:\Users\Lenovo\Desktop\Gis_SE_Baltic\DEM. Разрешение 50 м\Filtered\SE_Baltic_rusEEZ_DEM_50m_NatNei_F.TXT"</Process></lineage></DataProperties></Esri></metadata>
