# Supplementary material for: Single beam echo-sounding dataset and digital elevation model of the southeastern part of the Baltic Sea (Russian sector)
Source: Data Brief. 2019 Jun 11;25:104123. doi: 10.1016/j.dib.2019.104123 (PMC6598838; doi:10.1016/j.dib.2019.104123)
Supplement: Multimedia component 4 [file mmc4.zip]

Archive with 9 entries (8 files):
- 6. Isobaths/
- 6. Isobaths/Contour.CPG
- 6. Isobaths/Contour.dbf
- 6. Isobaths/Contour.prj
- 6. Isobaths/Contour.sbn
- 6. Isobaths/Contour.sbx
- 6. Isobaths/Contour.shp
- 6. Isobaths/Contour.shp.xml
- 6. Isobaths/Contour.shx
