# Supplementary material for: Single beam echo-sounding dataset and digital elevation model of the southeastern part of the Baltic Sea (Russian sector)
Source: Data Brief. 2019 Jun 11;25:104123. doi: 10.1016/j.dib.2019.104123 (PMC6598838; doi:10.1016/j.dib.2019.104123)
Supplement: Multimedia component 4 [file mmc4.zip › 6. Isobaths/Contour.shp.xml]

<?xml version="1.0" encoding="UTF-8"?>
<metadata xml:lang="ru"><Esri><CreaDate>20190531</CreaDate><CreaTime>23125900</CreaTime><ArcGISFormat>1.0</ArcGISFormat><SyncOnce>TRUE</SyncOnce><DataProperties><lineage><Process ToolSource="c:\program files (x86)\arcgis\desktop10.5\ArcToolbox\Toolboxes\Spatial Analyst Tools.tbx\Contour" Date="20190531" Time="230446">Contour FocalSt_tif3 C:\Users\Lenovo\Documents\ArcGIS\Default.gdb\Contour_FocalSt2 5 0 1</Process></lineage></DataProperties></Esri></metadata>
